# Supplementary material for: Prediction of alternatively skipped exons and splicing enhancers from exon junction arrays
Source: BMC Genomics. 2008 Nov 20;9:551. doi: 10.1186/1471-2164-9-551 (PMC2631580; doi:10.1186/1471-2164-9-551)
Supplement: Additional file 1 — This file contains supporting tables: Table S1: Significant GO terms for top scoring alternatively-spliced genes. Table S2: Motifs found in alternative exons within 200 bp of the 5'SS. Table S3: Motifs found in alternative exons within 200 bp of the 3'SS. Table S4: Motifs found in alternative exons within 200 bp of the 5'SS and 3'SS. (weak splice site strength comparison). Table S5: Motifs found in constitutive exons within 200 bp of the 5'SS. Table S6: Motifs found in constitutive exons within 200 bp of the 3'SS. Table S7: Motifs found within 200 bp of the 5'SS of 3' introns flanking alternative exons. Table S8: Motifs found within 200 bp of the 3'SS of 5' introns flanking alternative exons. Table S9: Motifs found within 200 bp of the 5'SS of 3' introns flanking constitutive exons. Table S10: Motifs found within 200 bp of the 3'SS of 5' introns flanking constitutive exons. Table S11: Number of significant kmers in predicted exons and flanking introns and randomly selected exons and flanking introns. Table S12: Significant GO terms for genes with development-associated alternative splicing in brain. Table S13: List of exons predicted to undergo development-related AS. Table S14: Binding sites for SR proteins. [file 1471-2164-9-551-S1.xls]

## Sheet: Table S1
Table S1: Significant GO terms for top scoring alternatively-spliced genes.
GO term	Description	p-value
GO:0044424	intracellular part	5.59e-40
GO:0005829	cytosol	1.37e-32
GO:0044446	intracellular organelle part	2.61e-31
GO:0044422	organelle part	2.61e-31
GO:0044444	cytoplasmic part	1.02e-30
GO:0043229	intracellular organelle	2.21e-30
GO:0043231	intracellular membrane-bound organelle	5.32e-26
GO:0043227	membrane-bound organelle	5.32e-26
GO:0016070	RNA metabolism	2.27e-19
GO:0050875	cellular physiological process	7.85e-17
GO:0044238	primary metabolism	1.15e-15
GO:0044237	cellular metabolism	1.81e-15
GO:0044428	nuclear part	2.52e-15
GO:0016043	cell organization and biogenesis	3.04e-15
GO:0006396	RNA processing	3.94e-15
GO:0042981	regulation of apoptosis	8.89e-15
GO:0043067	regulation of programmed cell death	1.2e-14
GO:0043170	macromolecule metabolism	2.45e-14
GO:0008219	cell death	3.93e-12
GO:0016265	death	3.93e-12
GO:0006915	apoptosis	6.72e-12
GO:0012501	programmed cell death	7.41e-12
GO:0043283	biopolymer metabolism	7.78e-12
GO:0030529	ribonucleoprotein complex	1.63e-10
GO:0006139	nucleobase, nucleoside, nucleotide and nucleic acid metabolism	1.67e-10
GO:0005634	nucleus	2.3e-10
GO:0044445	cytosolic part	2.54e-10
GO:0005830	cytosolic ribosome (sensu Eukaryota)	2.76e-10
GO:0043233	organelle lumen	8.33e-10
GO:0031974	membrane-enclosed lumen	8.33e-10
GO:0015031	protein transport	1.24e-09
GO:0045184	establishment of protein localization	1.24e-09
GO:0016282	eukaryotic 43S preinitiation complex	1.8e-09
GO:0031090	organelle membrane	2.5e-09
GO:0048523	negative regulation of cellular process	3.58e-09
GO:0016283	eukaryotic 48S initiation complex	4.23e-09
GO:0005843	cytosolic small ribosomal subunit (sensu Eukaryota)	4.23e-09
GO:0048519	negative regulation of biological process	9.64e-09
GO:0051641	cellular localization	1.55e-08
GO:0016071	mRNA metabolism	2.05e-08
GO:0006886	intracellular protein transport	1.16e-07
GO:0043118	negative regulation of physiological process	1.35e-07
GO:0008380	RNA splicing	2.5e-07
GO:0051243	negative regulation of cellular physiological process	2.5e-07
GO:0006397	mRNA processing	2.65e-07
GO:0046907	intracellular transport	2.71e-07
GO:0051649	establishment of cellular localization	3.81e-07
GO:0043228	non-membrane-bound organelle	7.23e-07
GO:0043232	intracellular non-membrane-bound organelle	7.23e-07
GO:0000377	RNA splicing, via transesterification reactions with bulged adenosine as nucleophile	9.25e-07
GO:0000398	nuclear mRNA splicing, via spliceosome	9.25e-07
GO:0000375	RNA splicing, via transesterification reactions	9.25e-07
GO:0005739	mitochondrion	1.78e-06
GO:0019538	protein metabolism	2.17e-06
GO:0043066	negative regulation of apoptosis	2.95e-06
GO:0043069	negative regulation of programmed cell death	3.11e-06
GO:0006916	anti-apoptosis	4.05e-06
GO:0051242	positive regulation of cellular physiological process	6.58e-06
GO:0031981	nuclear lumen	8.13e-06
GO:0044267	cellular protein metabolism	1.08e-05
GO:0044260	cellular macromolecule metabolism	1.11e-05
GO:0006605	protein targeting	1.35e-05
GO:0043119	positive regulation of physiological process	1.84e-05
GO:0007001	chromosome organization and biogenesis (sensu Eukaryota)	2.49e-05
GO:0006913	nucleocytoplasmic transport	3.68e-05
GO:0009260	ribonucleotide biosynthesis	3.88e-05
GO:0051244	regulation of cellular physiological process	5.61e-05
GO:0006996	organelle organization and biogenesis	5.78e-05
GO:0048522	positive regulation of cellular process	5.89e-05
GO:0005783	endoplasmic reticulum	6.01e-05
GO:0009259	ribonucleotide metabolism	6.08e-05
GO:0006366	transcription from RNA polymerase II promoter	6.28e-05
GO:0051234	establishment of localization	6.64e-05
GO:0044249	cellular biosynthesis	6.75e-05
GO:0015935	small ribosomal subunit	8.22e-05
GO:0051276	chromosome organization and biogenesis	0.000115
GO:0044455	mitochondrial membrane part	0.000119
GO:0051169	nuclear transport	0.000127
GO:0009152	purine ribonucleotide biosynthesis	0.000127
GO:0044432	endoplasmic reticulum part	0.000179
GO:0009150	purine ribonucleotide metabolism	0.000179
GO:0006164	purine nucleotide biosynthesis	0.000179
GO:0031966	mitochondrial membrane	0.000236
GO:0016462	pyrophosphatase activity	0.00024
GO:0006163	purine nucleotide metabolism	0.000248
GO:0009199	ribonucleoside triphosphate metabolism	0.000248
GO:0009205	purine ribonucleoside triphosphate metabolism	0.000248
GO:0009144	purine nucleoside triphosphate metabolism	0.000248
GO:0016818	hydrolase activity, acting on acid anhydrides, in phosphorus-containing anhydrides	0.000263
GO:0005773	vacuole	0.000312
GO:0017111	nucleoside-triphosphatase activity	0.000319
GO:0048518	positive regulation of biological process	0.000327
GO:0016817	hydrolase activity, acting on acid anhydrides	0.000347
GO:0009141	nucleoside triphosphate metabolism	0.000391
GO:0016591	DNA-directed RNA polymerase II, holoenzyme	0.000425
GO:0044451	nucleoplasm part	0.00043
GO:0005764	lysosome	0.000451
GO:0000323	lytic vacuole	0.000451
GO:0030530	heterogeneous nuclear ribonucleoprotein complex	0.000496
GO:0003857	3-hydroxyacyl-CoA dehydrogenase activity	0.000496
GO:0005625	soluble fraction	0.000506
GO:0005768	endosome	0.00059
GO:0031967	organelle envelope	0.000604
GO:0005788	endoplasmic reticulum lumen	0.000618
GO:0016568	chromatin modification	0.000625
GO:0006412	protein biosynthesis	0.000644
GO:0005740	mitochondrial envelope	0.000662
GO:0044429	mitochondrial part	0.000664
GO:0031975	envelope	0.00073
GO:0009201	ribonucleoside triphosphate biosynthesis	0.000875
GO:0009206	purine ribonucleoside triphosphate biosynthesis	0.000875
GO:0009145	purine nucleoside triphosphate biosynthesis	0.000875
GO:0009142	nucleoside triphosphate biosynthesis	0.000923
GO:0005681	spliceosome complex	0.000999

## Sheet: Table S2
Table S2: Motifs found in alternative exons within 200bp of the 5’SS.
(no splice site strength comparison)
1		2	3	4	5	6
aaaacc	caatga	aaatgg	aaccaa	aacgat	aagatc	aattcg
aaaaga	cagaaa	aatgca	aagcaa	acgaat	aagttc	atacgc
aaaagc	cagaag	aatgga	aatcaa	acgata	acaatc	attcga
aaacag	cagaat	acatga	aatcca	cacgaa	agaatc	gatacg
aaacca	cagatg	actgaa	aatcga	cgatac	agaatg
aaactg	ccaaaa	agatga	accaaa	cgatta	agatct
aaagaa	ccaaac	aggaaa	agcaaa	cggttt	agatgt
aaagac	cgaaaa	agtgaa	agcaat	tcgatt	agattc
aaagag	cgaaat	atacca	atcaaa		agattg
aaagat	cgaaca	atgaaa	atccaa		aggatc
aaagca	cgatca	atgaac	caattg		atgatc
aaagcc	gaaaaa	atgaag	gcaatc		caagat
aaagct	gaaaac	atgaca	ggcaaa		caagtt
aaagga	gaaaag	atgatg	ggcaat		gaagat
aaatcc	gaaaca	atgcaa	tccaaa		gaagtt
aaatcg	gaaact	atggaa	tgcaaa		gaatcc
aacaag	gaaaga	atggat	tgcaat		gagatt
aacaga	gaaagc	atggca			gattca
aacagg	gaaatc	attgac			ggaatc
aacatg	gaacaa	attgga
aagaaa	gaacag	catgaa
aagaac	gaacta	catgga
aagaag	gaactt	ctgaaa
aagaat	gaagaa	ctgatg
aagaca	gaagag	cttgga
aagact	gacaaa	gaggaa
aagaga	gacaat	gatgaa
aagagg	gagaaa	gatgac
aagatg	gcaaaa	gatgat
aagcag	gcaaag	gtggaa
aaggaa	ggaaaa	tatgga
aaggat	ggaaac	tcaaga
acaaag	ggaaca	tgaaac
acaaca	ggaaga	tgaaag
acaaga	ggatca	tgaaga
acaatg	tacaga	tgaagt
acacaa	tcaaac	tgatga
acagaa	tcaaag	tgatgc
acagat	tcagaa	tggaaa
agaaaa	tgaaca	tggaat
agaaac	tgagaa	tggata
agaaag		tggatt
agaaca		tgtgaa
agaact		ttgaag
agaaga		ttgaca
agaagt		ttgacg
agacat		ttgatg
agagaa		ttggaa
agcaga		ttggac
atcaga		ttggag
atgaga		ttggat
caaaac
caaaag
caaaca
caaaga
caaagc
caaagt
caaatc
caacaa
caagaa

## Sheet: Table S3
Table S3: Motifs found in alternative exons within 200bp of the 3’SS.
(no splice site strength comparison)
1		2	3	4	5	6	7
aaaacc	gaacta	aaacca	aaagga	aaatcc	aacgat	aagatc	acatga
aaaaga	gaactt	aaccaa	aaggaa	aaatcg	acgaat	aagttc	agatga
aaaagc	gaagaa	aagcaa	aaggat	aatcca	acgata	acagat	atgaac
aaacag	gaagag	aatcaa	aatgga	aatcga	atcaat	agatct	atgaag
aaactg	gaagat	aatcag	atggaa	aattcg	atcgat	agatgt	atgaca
aaagaa	gagaaa	acaaag	atggat	attcca	cacgaa	aggatc	atgaga
aaagac	gagaat	acaatg	atggca	attcga	cgatac	agttca	atgatg
aaagag	gcaaaa	accaaa	attgga	caaatc	tcgata	atgatc	catgaa
aaagat	gcagaa	agcaaa	catgga	gaaatc		caagat	ctgatg
aacaag	ggaaaa	agcaat	cttgga			caagtt	gatgaa
aacaga	ggaaac	agcagt	gaggaa			cagatg	gatgac
aacagg	ggaaca	atcaaa	gtggaa			cagatt	gatgat
aacatg	ggaaga	atcaga	tatgga			gaagtt	tgatga
aagaaa	tacaga	atccaa	tatggc				ttgaag
aagaac	tcaaga	atgcaa	tggaaa				ttgatg
aagaag	tcagaa	caaaca	tggaat				ttgctg
aagaat	tgaaac	caaagc	tggata
aagaca	tgaaca	caaagt	ttggaa
aagact	tgaaga	caacaa	ttggac
aagaga		caatca	ttggag
aagagg		caatga
aagatg		cacaaa
acaaca		cagcaa
acaaga		ccaaac
acaatc		cgaaca
acacaa		cgatca
acagaa		ctatca
actgaa		gaatca
agaaaa		gacaaa
agaaac		gacaat
agaaag		gcaaag
agaaca		gcaatc
agaact		ggcaaa
agaaga		ggcaat
agaagt		tcaaac
agaatc		tcaaag
agaatg		tcaatc
agacat		tccaaa
agagaa
agattc
agattg
caaaac
caaaag
caaaga
caagaa
cagaaa
cagaag
cagaat
ccaaaa
ccaata
cgaaaa
cgaaat
gaaaaa
gaaaac
gaaaag
gaaaca
gaaact
gaaaga
gaacaa
gaacag

## Sheet: Table S4
Table S4: Motifs found in alternative exons within 200bp of the 5'SS and 3’SS.
(weak splice site strength comparison)
5'SS	3'SS
aagaag	aagaag
acaaga	catgga
agaaaa	gaagaa
agaaga	gaagag
aggatc	ggaaga
atgaag	tgaaga
caagaa
cagaag
catgga
gaagaa
gaagag
gatgaa
tgaaga

## Sheet: Table S5
Table S5: Motifs found in constitutive exons within 200bp of the 5’SS.
(no splice site strength comparison)
1	2		3	4	5	6	7	8	9	10	11	12	13	14	15	16	17	18	19	20	21	22	23
aacacg	aacccc	cgctcc	aaccgg	aacgtg	aactcc	aagccc	acaccc	accaca	accgac	accgtc	actgcc	agagcc	agcagc	aggaca	atcccc	caaccg	ccctac	cgactg	cgtcac	ctcgcc	gacacc	gagacc	gtccgg
acacgc	aaccgc	cgctga	aacctg	accgtg	acctcc	aaggcc	acagcc	accacc	accgag	acggtc	actggc	agagcg	agcagg	aggacc	atcctg	caacct	cctacc	cgagtg	cgtctc	gctcgc	gacatc	gagacg	gtgcgg
acacgg	aacgcc	cgctgc	acccag	acgagc	agctcc	aggcca	agaccc	accagc	acgacg	acggtg	cctgac	agcgcc	agccgc	aggacg	atcgcc	caacgc	cctacg	cgcatg	cgtgtc	gctcgg	gccaac	ggagac	tgacgg
acgcac	aacggc	cgctgg	accccg	acgcgc	cacctc	aggccc	agacgc	accagg	acgagg	cacggt	cctgag	agtgcc	agcgga	caggac	atcggg	caacgg	cctcca	cgcctg	gtgtca	ggcacg	gccaca	ggtgac	tgcacg
acgcag	acagcg	cgctgt	acccgc	acggga	cagctc	aggccg	agccac	agcacc	agcgac	catggt	cctgca	cagagc	agcggc	ccggac	atcgtc	caacgt	cctccg	cgcgtg	tcgtca	ggcccg	gccacc	gtgacc	tgcagg
acgcgg	acccca	cgcttc	accctg	acgggc	catctc	atgccc	agccag	agcacg	agcgag	ccagtg	cctgcg	cagcgc	agcggg	ccggag	cacagc	caagcc	ccttca	ctcctg		ggctcg	gccacg	gtgacg	tgccag
acgctg	accgca	cggatg	accggc	acgggg	cctcaa	atgccg	agcccg	caccaa	caccga	cccgtg	cctgct	cagtgc	agctgc	ccggat	cacatc	caaggc	ctaccg	ctcgtg		gtcgct	gccatc		tgcccg
aggcgg	accgcc	cggcac	accggg	acgtgc	cctcat	atggcc	agccgg	caccac	cacgac	ccggtg	ctgacc	cgcgca	agctgg	cggacc	caccgt	ccaacc	ctacct	gctcct		gtggct	ggacac		tgccgc
atgcgg	accgcg	cggcag	acctgc	acgtgg	gctcaa	caggcc	agcctg	caccag	cacgag	cctggt	ctgacg	cgcgta	aggagc	cggacg	cagcgt	ccaacg	ctacgt	ttcctg		tggctc	ggcaac		tgccgg
cacacg	accgct	cggcat	acctgg	agcgtg	gctcag	catgcc	cagacc	cacgga	cccgac	cggtac	ctgcac	gagagc	aggcgc	cggagc	catcac	ccaagg	ctccac	ttcgtg		tggctg	ggccaa		tgcgag
cacgca	acctca	cggcca	cacccg	atcgtg	ggctca	cgccca	cagcca	cactac	cccgag	cggtca	ctgcag	gagcgc	aggtgc	cggagg	catccg	cccaac	ctccag				ggccac		tgcgga
cacgcg	acgcca	cggccc	caccgg	cacggg	tcctca	cgccct	cagccc	cactgc	ccgaca	cggtcc	ctgcca	gagctc	cagcgg	cgggac	catcct	cccaag	ctccat				ggccat		tgcggc
cacgct	acgccc	cggccg	cacctg	cacgtg	tgctca	ctggcc	cagccg	cactgg	ccgacc	cggtct	ctgccg	gagtcc	cagctg	cgggag	catcga	ccccaa	ctccgc				ggctac		tgcggg
ccacgc	acgcct	cggcct	ccagga	ccatgc		gacctc	cagcct	cagcac	ccgacg	cggtgc	ctgcga	gagtgc	caggag	ctggac	catcgc	gcaacc	ctccgg				ggtcat		tggagg
gacacg	acggca	cggcga	cccaga	ccctgg		gacctg	ccagcc	ccacag	ccgact	cggtgg	ctgcgc	gatgcg	caggcg	ctggag	catcgg	gcaacg	ctccgt				gtcatc		tggcgg
gacgca	acggcc	cggcgc	ccccga	ccgcga		gaggcc	gaaccc	ccacca	ccgagc	cgtggt	ctgcgg	gcgcat	gagcag	gacgct	catcgt	gcaagc	cttcac						ttccgc
gcacgc	acggcg	cggcgg	ccccgg	ccgcgt		gcccac	gaaccg	ccaccg	ccgagg	ctggtc	ctgctc	ggcgca	gagcgg	gaggac	ccagcg	tcaacc	cttcca						ttcggc
tcacgc	actgcg	cggcgt	cccgga	ccgggt		gcccag	gaccca	ccacct	ccgagt	ctggtg	ctgctg	ggcgcc	gagctg	gcagga	ccagct	tcaacg	cttccg						ttcggg
	caccgc	cggcta	cccggc	ccgtga		gccctg	gacccc	ccacgg	cgacgc	ctgtgc	ctggca	ggcgct	gaggag	gccgga	ccatcc		cttcgc
	cacgcc	cggctc	cccggt	ccgtgc		ggacct	gacccg	ccacgt	cgacgg	gacggt	ctggcg	ggtgca	gaggcg	gcggac	ccatcg		cttcgg
	cacggc	cggctg	ccctga	ccgtgg		ggccca	gaccct	ccactg	cgacgt	gcagtg	ctggct	ggtgcg	ggaggc	gcggag	cccagc		gcctac
	cccgca	gacgcc	ccggga	ccgtgt		ggccct	gagcca	cccacg	cgagga	gccgtg	gcctga	ggtgct	ggagtc	gcggga	cgcaac		gccttc
	cccgct	gacggc	cctgga	cctggc		ggccga	gagccc	cccccg	cgaggc	gcggtc	gcctgc	gtgcac	ggcggc	gctgga	cgcagc		gctcca
	ccgcac	gcccgc	gcccgg	cgagca		ggccgc	gagccg	cgcaca	cgaggg	gctggt	gctgac	gtgcag	ggcgtc	ggacca	cgcatc		gctccg
	ccgcag	gccgca	tcccgg	cgagcc		ggccgt	gagcct	cgcacg	gagcga	gctgtc	gctgag	gtgccc		ggacgc	ctcagc		gcttcg
	ccgcat	gccgcc		cgagcg		ggtcca	gatccc	cgcact	gcacga	gctgtg	gctgca	gtgccg		ggacgg	ctcatc		ggcttc
	ccgcca	gccgct		cgagct		ggtccg	gcagcc	gaccac	gcccga	gtgctg	gctgcc	gtgcgc		ggacgt	gcagca		tccagg
	ccgccg	gccggc		cgggca		gtccac	ggaccc	gcacca	gccgac	gtggtc	gctgcg	gtgctc		ggagca	gcagcg		tccatg
	ccgcct	gcgacc		cgggcc		gtccgc	ggagcc	gcaccg	gccgag	gtggtg	gctgct	tgcgca		ggagcg	gcagct		tctacg
	ccgcta	gcgcag		cgggct		gtggcc	ggatcc	gcacct	gcgagg	tgctgg	gctggc	tgcgcc		ggagct	gcatca
	ccgctc	gcgcca		cgtgaa		tcgccc	tcagcc	gcacgg	ggcgag	tggtgg	ggctga	tgcgct		ggagga	gcatcc
	ccgctg	gcgccg		cgtgcc		tgccca		gcactg	ggcgtg		ggctgc			ggagta	gcatcg
	ccggca	gcgcct		cgtgcg		tggcca		ggcacc	tccgag		tcctgc			gtggac	gccagc
	ccggcc	gcgctg		cgtgct		tggccc		tcacca			tctgcg			gtggag	ggcagc
	ccggcg	gcggca		cgtgga		tggccg		tccacc			tgctgc			tgacgc	ggcatc
	ccggct	gcggcc		cgtggc		tggtcc		tccacg						tggacc	gtcacc
	cgaccc	gcggcg		gacggg				tgacca						tggacg	tcaccg
	cgaccg	gcggct		gacgtg				tgcacc						tggagc	tcagcg
	cgcagg	taccgc		gcctgg											tcatcg
	cgcagt	tccgcc		gcgagc											tccagc
	cgccac	tccgct		gcgtgc											tgcagc
	cgccag	tccggc		gcgtgg											ttcacc
	cgccat	tcgcag		tccgcg
	cgccga	tcgcca		tccggg
	cgccgc	tcgcct		tccgtg
	cgccgg	tcgctg		tcctgg
	cgcctc	tcggca		tcgagc
	cgcctt	tcggcg		tcgggc
	cgcggc			tcgtgg
	cgctac

## Sheet: Table S6
Table S6: Motifs found in constitutive exons within 200bp of the 3’SS.
(no splice site strength comparison)
1	2			3	4	5	6		7		8	9		10	11	12
aacacg	aacccc	ccgctg	tcccgc	aaccgg	aactcc	aagccc	aagctg	gctggt	acaccc	ctcatc	accgac	acgagc	gggcgt	aggaca	aggtgc	cgactc
acacgc	aaccgc	ccggca	tcccgg	aacggg	acctcc	aaggcc	acgctg	ggctga	acagcc	cttcac	accgag	acgggc	tcgagc	aggacc	cggtac	cgagtg
acacgg	aacgcc	ccggcc	tccgcc	aacgtg	agctcc	agacgc	actgcc	ggctgc	accaca	gaccac	acgacg	acgtgc	tcgggc	aggacg	cggtcc	cgcctc
acgcac	aacggc	ccggcg	tccgcg	accggg	atcctg	agccag	actggc	ggtgac	accacc	gagcag	acgagg	agagcc	tgcgag	aggagc	cggtgc	cgcctg
acgcca	acagcg	ccggct	tccgct	accgtg	catcct	agccca	agctgc	ggtggc	accatc	gcaacc	caccaa	agagcg	tgcgca	aggagg	gaggtg	cgcctt
acgccc	accagc	cctcaa	tccggc	acctgg	ccctac	agccgc	agctgg	gtcgct	agcacc	gcaacg	caccca	agcgag	tgcgcc	caggac	gcggtc	cgcgta
acgcct	accagg	cctcat	tcgcca	acgcgg	cctacc	agccgg	aggccg	gtgacg	agcacg	gcaagc	caccga	agcgcc	tgcgct	caggag	ggtcca	cgcgtg
acggtc	acccag	cgccac	tcgccc	acggga	cctacg	agccgt	aggcgg	gtgccg	agcagc	gcaccc	cccgac	agcgcg	tggagc	ccggac	ggtccg	cggatg
acggtg	acccca	cgccag	tcggca	acgggg	cctcca	agcctg	atgccg	gtgcgg	agcagg	gcaccg	cccgag	agcgga	tggcgc	ccggag	ggtgca	cggctc
cacacg	accccg	cgccat	tcggcg	acgtga	cctccg	aggcca	atgcgg	gtgctg	agcatc	gcacct	ccgacc	agcggc	tgggcg	ccggat	ggtgcg	cggctg
cacgac	acccgc	cgccca	tgcccg	acgtgg	ctaccg	aggccc	cactac	gtggct	atcacc	gcactg	ccgacg	agcggg		cggacc	ggtgct	cgggtc
cacgag	accctg	cgcccg	tgccgc	agcgtg	ctacct	aggcgc	cactgc	gtgtcg	atcccc	gcagca	ccgact	agggcg		cggacg	gtccac	cgggtg
cacgca	accgca	cgccct	tgcggc	atcggg	ctacgt	atccgc	cagctg	tcctgc	atcgcc	gcagcc	ccgagc	agtgcc		cggagc	gtccgc	cgtctc
cacgcc	accgcc	cgccga	tggcca	atcgtc	ctccac	caagcc	cctcgc	tcctgg	caaccc	gcagcg	ccgagg	cagagc		cggagg	gtgcac	cgtgtc
cacgct	accgcg	cgccgc	tggccc	atcgtg	ctccag	cagacc	cctgag	tcgctg	caaccg	gcagct	ccgagt	cagcgg		cggagt	gtgcag	cgtgtg
cacgga	accgct	cgccgg	tggccg	caccgt	ctccat	cagccc	cctgca	tgacgg	caacct	gcagtg	cgaccg	cagtgc		gacacc	gtgccc	gcgcct
cacggg	accggc	cgccgt	ttccgc	cagcgt	ctcccg	cagccg	cctgcg	tgccag	caacgc	gcatca	cgacgc	cgagcc		gacccc	gtgcgc	gcgcgt
cacggt	acctca	cggcac	ttcggc	catcgg	ctccgc	caggcc	cctgct	tgccgg	caacgg	gcatcc	cgacgg	cgagcg		gaccct	gtggtc
cacgtg	acctgc	cggcag		catcgt	ctccgg	catccg	cctgga	tgcgga	caacgt	gcatcg	cgacgt	cgagct		gacctc	gtggtg
caggcg	acggca	cggcat		ccagtg	ctccgt	gaaccg	cctggc	tgcggg	cacagc	gccaac	cgagga	cgcgcc		gacctg	tgacca
catgcg	acggcc	cggcca		cccgtg	ctcctg	gaaggc	cctggt	tgctgc	cacatc	gccaca	cgaggc	cgcgcg		gacgct	tgccca
catgct	acggcg	cggccc		ccctgg	ctcgcc	gacccg	cgctac	tgctgg	caccac	gccacc	cgaggg	cgcggc		gaggac	tgctca
ccacgc	acggct	cggccg		ccggga	ctcgct	gagacc	cgctcc	tggcgg	cacctc	gccacg	cgaggt	cgcggg		gaggag	tggtcc
ccacgg	atggcc	cggcct		ccgggc	ctcggg	gagacg	cgctga	tggctc	cagcac	gccagc	gacgag	cgggca		gcagga	tggtgc
ccacgt	caccag	cggcga		ccgggg	ctgcgc	gagccg	cgctgc	tggctg	cagcca	gccatc	gacgca	cgggcc		gccgga
ccagga	cacccg	cggcgc		ccgggt	ctgcgt	gaggcc	cgctgg	tggtgg	cagcct	gcccac	gacgcg	cgggcg		gcggac
ccaggc	caccgc	cggcgg		ccggtg	cttcca	gaggcg	cgctgt		cagcgc	gcgcac	gacgga	cgggct		gcggag
ccatgc	caccgg	cggcgt		ccgtga	cttccg	gatccc	cgcttc		cagctc	gcgcag	gacggg	cgtgcc		ggacac
gacacg	cacctg	ctggcc		ccgtgc	cttcgc	gcaggc	cggtca		catcac	gcgcat	gacgtg	cgtgcg		ggaccc
gacgcc	cacggc	gaccgc		ccgtgg	cttcgg	ggagac	ctgacg		catcgc	ggactg	gccgac	cgtgct		ggacct
gacggt	cccacg	gacggc		ccgtgt	gcctac	ggaggc	ctgcac		catctc	ggcaac	gccgag	gagagc		ggacgc
gcacga	cccaga	gcccag		cgggac	gcctcc	ggatcc	ctgcag		ccaacc	ggcacc	gcgagg	gagcca		ggacgg
gcacgc	cccccc	gccccg		cgggag	gccttc		ctgcca		ccaacg	ggcagc	tccgag	gagccc		ggacgt
gcacgg	cccccg	gcccgc		cgggga	gctcag		ctgccg		ccaagg	ggcatc		gagcct		ggagga
tccacg	ccccga	gcccgg		cggggc	gctcca		ctgcga		ccacag	ggccac		gagcgc		ggagta
tccagg	ccccgc	gccctg		cggtgg	gctccg		ctgcgg		ccacca	ggccag		gagcgg		ggagtc
tccatg	ccccgg	gccgca		cggtgt	gctcct		ctgctc		ccaccg	ggccat		gagctc		gggacc
tgcacg	cccgca	gccgcc		cgtgaa	gctcgc		ctgctg		ccacct	ggtcat		gagtcc		gggacg
tgcagg	cccgcc	gccgcg		cgtgga	gctcgg		ctggac		ccactg	gtcacc		gagtgc		gtgacc
	cccgcg	gccgct		cgtggc	gcttcc		ctggag		ccagcc	gtcatc		gcgacc		tcggac
	cccgct	gccggc		cgtggg	gcttcg		ctggca		ccagcg	tcaacc		gcgaga		tggacc
	cccgga	gcgcca		cgtggt	ggctcc		ctggcg		ccagct	tcaacg		gcgagc		tggacg
	cccggc	gcgccc		ctgagc	ggcttc		ctggct		ccatcc	tcacca		gcgcgg		tggagg
	cccggg	gcgccg		ctgtgc	gtcccg		ctggtc		ccatcg	tcaccg		gcgggc
	cccggt	gcggca		gccggg	gtccgg		ctggtg		ccatct	tcagcc		gcgtcc
	ccctcg	gcggcc		gccgtg	tctacg		ctgtca		cccaac	tcatcc		gcgtgc
	ccctga	gcggcg		gcggga	tctgcg		gagctg		cccaag	tcatcg		ggacca
	ccgcac	ggcacg		gcggtg	ttcctg		gatgcg		cccagc	tccacc		ggagca
	ccgcag	ggccca		gcgtgg			gcctgc		ccccaa	tccagc		ggagcc
	ccgcat	ggcccg		gctgtg			gcctgg		cgcaac	tccatc		ggagcg
	ccgcca	ggccct		gtggac			gcgctg		cgcaag	tcgcag		ggagct
	ccgccc	ggccga		gtggag			gcggct		cgcaca	tgcacc		ggcgac
	ccgccg	ggccgc		tacgtg			gctgac		cgcacc	tgcagc		ggcgag
	ccgcct	ggccgg		tccggg			gctgag		cgcact			ggcgca
	ccgcga	ggccgt		tccgtg			gctgca		cgcagc			ggcgcc
	ccgcgc	ggctcg		tcgggg			gctgcc		cgcagg			ggcgct
	ccgcgg	gggccg		tcgtgg			gctgcg		cgcatc			ggcggc
	ccgcgt	gtggcc		ttcggg			gctgct		cgcatg			ggcgtc
	ccgcta	taccgc		ttcgtg			gctgga		ctcaac			ggcgtg
	ccgctc	tccccg					gctggc		ctcagc			gggcgc

## Sheet: Table S7
Table S7: Motifs found within 200bp of the 5’SS of 3' introns flanking alternative exons.
(no splice site strength comparison)
1			2	3	4				5		6	7	8
aaaaaa	attagt	taatag	aaacat	aaatga	aaattg	cattta	tatttt	ttttgg	aatagc	tttgaa	aatgta	agaata	agataa	ttggta
aaaaat	attata	taatat	aaactt	aatgat	aactta	catttg	tccttt	ttttgt	acatta	tttgag	actgta	agaatt	aggtaa	ttggtt
aaaaca	attatc	taatca	aacata	atacat	aagtta	catttt	tctagt	ttttta	acctta	tttgat	agtgta	agcata	aggtat	ttgtta
aaaact	attatg	taatct	aacatt	atacta	aagttt	ccttat	tctatt	tttttg	actaag	ttttaa	atataa	agcatt	agttaa	tttatc
aaaagt	attatt	taatta	aacctt	atactt	aatctt	cctttt	tctctt	tttttt	acttaa	ttttac	atatac	tagaat	agttat	tttatt
aaaata	caaata	taattc	aacttt	ataggc	aatgtt	ctagta	tctgtt		acttag	ttttag	atatag	tagagt	caggta	tttgct
aaaatt	cactaa	taattt	acataa	atagta	aattct	ctagtt	tcttag		acttga	ttttca	atatat	tagatt	cagtta	ttttat
aaacta	cagtag	tactaa	acatat	atagtc	aattga	ctatta	tcttat		acttta	ttttcc	atgtaa	tagctt	gctaat
aaagta	cataat	tactag	acatgt	atagtg	aattgt	ctattt	tcttga		agttag	ttttgc	atgtag	taggct	ggtaat
aaagtt	cattaa	tactta	acattt	atagtt	aattta	ctctta	tcttgt		atagaa	tttttc	atgtat	taggtt	ggttaa
aaataa	cattat	tacttg	accttt	atatta	aatttg	ctgtta	tctttg		atagat		attgta	tagtct	ggttta
aaatac	ctaaaa	tagaaa	catatg	atattc	aatttt	ctgttt	tctttt		attaga		catata	tagttt	gtgtat
aaatag	ctaaat	tagaac	cttatg	atattg	actagt	cttgat	tgattc		attagc		catgta		gttaaa
aaatat	ctaaca	tagtaa	gcatat	attcat	actatt	cttgtt	tgcttt		atttag		ctataa		gttaat
aaatct	ctaagt	tagtac	gcttat	attctt	actgtt	ctttct	tgtctt		atttca		ctatat		gttaca
aaatgt	ctaatt	tagtag	taacat	catagt	acttgt	ctttgt	tgtgta		cctaaa		ctgtaa		gttagt
aaatta	ctcatt	tagtat	tacata	catatt	actttt	ctttta	tgtgtt		ccttaa		ctgtat		gttata
aaattt	cttact	tagtta	tacatt	gatagt	agagta	cttttc	tgttct		ccttta		cttata		gttatc
aactaa	cttagt	tagttc	tacctt	gatatt	agatta	cttttg	tgttgt		cttaaa		cttgta		gttatg
aactag	cttatt	tagttg	tacttt	gtaatg	agattt	cttttt	tgtttc		cttaac		gaatag		gttatt
aactgt	gaaata	tataaa	tcatac	gtattg	agctta	gaattt	tgtttg		cttaag		gctata		gttgag
aagtaa	gaataa	tataac	tcatat	gtgttg	agcttt	gactta	tgtttt		cttaat		ggtaaa		gttgat
aagtag	gaatta	tataat	tcatgt	gttttg	aggttt	gattgt	ttagga		cttaga		ggtata		gttgct
aagtat	gagtaa	tattaa	tcattt	taatga	agtatt	gattta	ttatct		ctttaa		gtaaaa		gtttaa
aagtgt	gataat	tattac	ttcata	taatgc	agtctt	gatttg	ttatga		ctttac		gtaaac		gtttag
aataaa	gattaa	tattag		taatgg	agtgtt	gatttt	ttatgc		ctttag		gtaaag		gtttat
aataac	gtaaca	tattat		taatgt	agttct	gcattt	ttatgg		ctttat		gtaaat		tagata
aataat	gtaact	tatttc		tactct	agttgt	gctttt	ttatgt		ctttca		gtataa		tagcta
aatact	gtaaga	tcaaaa		tactgt	agttta	ggtatt	ttattt		gcttaa		gtatac		taggta
aatagt	gtaagt	tcacta		tagtca	agtttt	ggtttt	ttcatt		gcttta		gtatag		tgaaat
aatata	gtaata	tcactt		tagtga	atatct	gtagct	ttcctt		gttaga		gtatat		tgaata
aatatg	gtaatt	tcagta		tagtgt	atatgt	gtatct	ttctaa		taagct		gtctaa		tgaatt
aatatt	gtactt	tcagtt		tataca	atattt	gtatgt	ttctat		taaggt		gtgtaa		tgactt
aattaa	gtagaa	tcatta		tatact	atcatt	gtatta	ttctct		tagcaa		tataag		tgagtt
aattac	gtagta	tctaaa		tatagt	atctta	gtattt	ttctga		tataga		tatata		tgataa
aattag	gtagtt	tgatta		tatatt	atcttt	gtcatt	ttctgt		tcttaa		tatatc		tgatag
aattat	taaaaa	ttaaaa		tattca	atgatt	gtctta	ttctta		tcttta		tatatg		tgattt
actata	taaaac	ttaaac		tattct	atggtt	gtcttt	ttcttg		ttaagc		tatgta		tgctaa
agtaaa	taaaag	ttaaag		tattga	atgtgt	gtgatt	ttcttt		ttaagg		tctgta		tgctta
agtaag	taaaat	ttaaat		tattgg	atgtta	gtgtta	ttgcat		ttagaa		tgtaaa		tggctt
agtaat	taaaca	ttaaca		tattgt	atgttt	gtgttt	ttgtac		ttagag		tgtaac		tggtaa
agtaga	taaact	ttaact		tgagtg	attctg	gttctt	ttgtag		ttagat		tgtaag		tggtat
agtagt	taaagc	ttaaga		ttaatg	attggt	gttgta	ttgtat		ttagca		tgtaat		tggtta
agtata	taaagg	ttaagt		ttagtg	attgtt	gttgtt	ttgtga		ttagct		tgtact		tggttt
ataaaa	taaagt	ttaata		ttatac	atttaa	gtttct	ttgtgt		ttaggt		tgtagt		tgttaa
ataaac	taaata	ttaatc		ttattc	atttac	gtttgt	ttgttc		ttgagg		tgtata		tgttac
ataaag	taaatc	ttaatt		ttattg	atttat	gtttta	ttgttg		tttaaa		tgtatt		tgttag
ataaat	taaatg	ttacat			atttct	gttttc	ttgttt		tttaac		ttataa		tgttat
ataaca	taaatt	ttacta			atttga	gttttt	tttatg		tttaag		ttatag		tgttga
ataact	taacac	ttactg			atttgc	taattg	tttcta		tttaat		ttatat		tgttta
ataaga	taacag	ttactt			atttgg	tatcta	tttctg		tttaca		ttgtaa		ttgaaa
ataata	taacta	ttagta			atttgt	tatctg	tttctt		tttaga		tttata		ttgaat
ataatg	taactt	ttagtt			atttta	tatctt	tttggt		tttagc				ttgact
ataatt	taagaa	ttatta			attttc	tatggt	tttgta		tttagg				ttgaga
attaaa	taagat	ttcaaa			attttg	tatgtc	tttgtc		tttagt				ttgagt
attaac	taagta	ttcact			attttt	tatgtg	tttgtg		tttcaa				ttgata
attaag	taagtt	ttcagt			cacttt	tatgtt	tttgtt		tttcac				ttgatt
attaat	taataa	tttact			cagttt	tattta	ttttct		tttcag				ttgcta
attact	taatac				cattgt	tatttg	ttttga		tttcat				ttgctt

## Sheet: Table S8
Table S8: Motifs found within 200bp of the 3'SS of 5' introns flanking alternative exons.
(no splice site strength comparison)
1	2	3		4		5		6	7	8	9	10	11	12
aaaaaa	aaatgc	aactaa	gtgtta	aagtaa	tgtaga	aataaa	taagac	aatagg	aatata	aatcat	actaaa	agaatt	agcata	attcta	tttata
aaaaat	aaatgt	aactta	gtttta	aagtag	tgtagt	aataac	taagag	aatagt	aatatg	aatctt	actaat	agagta	agcatt	attctg	tttatc
aaaact	aagtgt	aagtta	tactta	aagtat	tgttag	aataat	taagct	atagat	aatatt	agtcat	actata	agagtt	agctta	attgaa	tttatg
aaaagt	aagttt	aattta	tattac	agataa	tgttat	aataca	taagtt	atagca	agtata	agtctt	actatt	agatta	agcttt	attggt	tttatt
aaaata	aatgat	acttaa	tattta	agatat	tgttga	aatact	taataa	ataggc	agtatt	atcata	actgta	agattt	tagcaa	attgta	tttcaa
aaaatt	aatgct	acttac	tctata	aggtaa	ttgata	aattaa	taatac	atagta	atataa	atcatt	actgtt	aggttt	tagcat	attgtt	tttcag
aaacat	aatgta	acttag	tcttaa	aggtta		aattac	taatca	atagtc	atatac	attcat	atacta	agtttt	tagcta	atttca	tttcat
aaacta	aatgtg	acttat	tcttac	agtaaa		aattag	taatct	atagtg	atatag	attctt	atactg	atgaat	tagctt	atttct	tttcct
aaactt	aatgtt	acttgt	tcttag	agtaac		aattat	taatta	atagtt	atatat	cacttt	atactt	atgatt	taggat	ctttca	tttcta
aaaggt	aattga	acttta	tcttta	agtaag		aattca	taattc	atattg	atgtaa	cagttt	cactaa	atgctt	ttagca	ctttgt	tttctg
aaagta	aattgt	actttt	tctttt	agtaat		aattct	tacaaa	attgtg	atgtag	ctaatt	catact	atggtt	ttagct	gtggtt	tttgaa
aaagtt	aatttc	agttta	tgttac	agtaga		ataaaa	tacaat	attttg	atgtat	ctattt	gtacta	gagttt	tttagc	gttgta	tttgag
aaataa	aatttg	atatta	ttttaa	agtagc		ataaag	tagaaa	catagt	catata	ctcatt	gtactt	gcttat		gttgtt	tttgat
aaatac	aatttt	atctta	ttttac	agtagt		ataaat	tagaat	catatt	ctgtat	ctcttt	gttcta	ggttaa		gtttgt	tttgca
aaatag	agtgta	atgtta	ttttag	agttaa		ataaca	tataaa	gatagt	ctgttt	gtcatt	gttctt	ggttat		tatggt	tttgct
aaatat	agtgtt	atttaa	ttttat	agttag		ataacc	tataac	gatatt	gatata	gtcttt	tactaa	ggttta		tattca	tttggt
aaatta	agttga	atttac		agttat		ataact	tataag	taatag	ggattt	tatcat	tactat	ggtttt		tattct	tttgta
aaattc	agttgt	atttag		cagtaa		ataaga	tataat	taatga	gtataa	tatctt	tactct	gtgaat		tattgt	tttgtc
aaattg	atatgt	atttat		cagtta		ataagt	tattaa	tactga	gtatag	tcaaat	tactgt	gtgatt		tatttc	tttgtg
aaattt	atattt	atttta		gagtaa		ataata	tattag	tagtca	gtatat	tcactt	tacttg	gtgttt		tcctaa	tttgtt
aacata	atcttt	cactta		gggata		ataatc	tattat	tagtct	gtatct	tcagta	tacttt	gtttaa		tcctat	ttttca
aacatt	atgtgt	cattta		ggtaaa		ataatg	tgttaa	tagtga	gtatgt	tcagtt	tatact	gtttac		tctgtt	ttttcc
aacctt	atgttt	ccatta		ggtaac		ataatt	ttaaaa	tataga	gtattt	tcatag	tgtact	gtttag		tctttc	ttttct
aacttt	atttga	ccttaa		ggtaat		attaaa	ttaaac	tatagt	gtgtaa	tcatat	tgttct	gtttat		tctttg	ttttga
acaaat	atttgc	ccttta		gtaaaa		attaag	ttaaag	tattga	gtgtag	tcatta	ttacta	gttttg		tgtgtt	ttttgc
acataa	atttgt	cctttt		gtaaac		attaat	ttaaat	ttagag	gtgtat	tcattt	ttactc	gttttt		tgttgt	ttttgg
acatag	attttc	cgtttt		gtaaat		attact	ttaaca	ttagta	taatat	tctcat	ttactg	tagact		tgtttg	ttttgt
acatat	attttt	ctaaaa		gtaaca		attaga	ttaacc	ttagtc	tacgta	tcttat	ttactt	tagagt		ttataa	ttttta
acatta	caattt	ctataa		gtaact		attagc	ttaact	ttagtg	tagatg	tgtctt	tttact	tagatt		ttatac	tttttc
acattt	catgtt	ctatag		gtaaga		attagg	ttaaga	ttagtt	taggta	ttcagt		tagttt		ttatca	tttttg
caaaat	catttg	ctatat		gtaagt		attagt	ttaagc	ttatag	tagtat	ttcata		tgaaat		ttatct	tttttt
caaatt	catttt	ctatta		gtaata		attata	ttaagt	tttagt	tatata	ttcatt		tgaata		ttatga
gaaaat	gaatgt	ctctta		gtaatc		attatc	ttaata		tatatc	tttctt		tgaatt		ttatgg
gaaata	gaattt	ctgata		gtaatg		attatg	ttaatc		tatatg			tgagta		ttatta
taaaat	gatttg	ctgtta		gtaatt		attatt	ttaatg		tatatt			tgagtt		ttattc
taaata	gatttt	cttaaa		gtagaa		cataat	ttaatt		tatgca			tgatta		ttattg
taaatt	taaatg	cttaac		gtagat		cattaa	ttacaa		tatgct			tgattt		ttattt
taacat	taagtg	cttaag		gtagta		cattag	ttacat		tatgta			tgctta		ttcaaa
tacata	taatgt	cttaat		gtagtc		cattat	ttagaa		tctgaa			tgcttt		ttccta
tacatt	taattg	cttact		gtagtt		gaataa	ttagat		tctgta			tggtta		ttctaa
	taattt	cttaga		gtgata		gaatta	tttaaa		tgtata			tggttt		ttctag
	tagtgt	cttagt		gttact		gataat	tttaac		tgtatg			tgttta		ttctat
	tagttg	cttata		gttaga		gattaa	tttaag		tgtatt			tgtttt		ttctgt
	tatgtg	cttatt		gttagc		gattat	tttaat		tgtgta			ttgact		ttctta
	tatgtt	cttcta		gttagt		gttaaa	tttaca		ttatat			ttgagt		ttcttt
	tatttg	cttgta		gttata		gttaag	tttaga		ttgtat			ttgatt		ttgaaa
	tatttt	ctttaa		gttatc		gttaat						ttgctt		ttgaat
	tcatgt	ctttag		gttatg		taaaaa						ttggtt		ttgaga
	ttatgt	ctttat		gttatt		taaaac						ttgttt		ttgcta
		ctttta		gttgat		taaaag								ttggta
		cttttg		taagta		taaaca								ttgtaa
		cttttt		tagata		taaact								ttgtac
		gattta		tagtaa		taaaga								ttgtag
		gcatta		tagtag		taaagc								ttgtca
		gcttaa		tagtta		taaagt								ttgtct
		gcttag		tgataa		taacag								ttgtga
		gcttta		tgatat		taacta								ttgtgt
		gctttt		tggtaa		taactg								ttgtta
		gtatta		tgtaaa		taactt								ttgttg
														tttacc

## Sheet: Table S9
Table S9: Motifs found within 200bp of the 5’SS of 3' introns flanking constitutive exons.
(no splice site strength comparison)
1			2	3	4
aagggc	gggatg	tggggt	acccct	cacagg	cctctg
aagggg	gggcac	tgggtc	actctc	caggca	ctctgg
acaggg	gggcag	tgggtg	cacaca	caggct	ctgact
agaggg	gggcat	tgtggg	cactcc	cccagg	ctgcct
agagtc	gggccc	ttgggg	ccactc	ctcagg	tctcag
aggcag	gggcct		cccacc	tcaggc	tctctg
agggaa	gggcgc		cccact		tctgac
agggac	gggcgg		ccccac		tctgag
agggag	gggctc		ccccat		tctgcc
agggca	gggctg		ccccca
agggcc	gggctt		cccctc
agggct	ggggac		cccctt
agggga	ggggag		ccctcc
aggggc	ggggat		ccctct
aggggg	ggggca		ccctgt
aggggt	ggggcc		cccttc
agggtc	ggggcg		cccttg
agggtg	ggggct		cctccc
agtgag	ggggga		cctcct
agtggg	gggggc		cctctc
atgggg	gggggg		cctgcc
caggga	gggggt		cctgtc
cagggc	ggggta		ccttcc
cagggg	ggggtc		ccttct
cagggt	ggggtg		ccttgc
catggg	ggggtt		cgcccc
ccaggg	gggtag		ctccca
cctagg	gggtca		ctcccc
cctggg	gggtcc		ctccct
ccttgg	gggtcg		ctcctc
cgggcg	gggtct		ctcctt
cggggg	gggtga		ctctca
cggggt	gggtgc		ctctcc
ctaggg	gggtgg		ctctct
ctggga	gggtgt		cttccc
ctgggg	ggtcag		gcccct
ctgggt	ggtcgg		gccctt
cttggc	ggtctg		gcctct
gaaggg	ggtgag		gctccc
gacagg	ggtggg		ggtccc
gagagg	ggtgtg		ggtctc
gaggga	gtaggg		gtcccc
gagggc	gtcagg		gtccct
gagggg	gtcggg		tcccac
gagggt	gtctgg		tcccca
gatggg	gtgagg		tccccc
gcaggg	gtggga		tcccct
gcgggg	gtgggc		tccctc
gctggg	gtgggg		tccctg
ggaagg	tagggc		tcctcc
ggaggg	tcaggg		tccttc
ggcagg	tctggg		tctccc
ggcctg	tgagag		tctcct
ggcggg	tgaggg		tgcccc
ggctgg	tgggag		tgccct
gggaag	tgggct		tgtccc
gggaca	tgggga		ttcccc
gggact	tggggc		ttctcc
gggaga	tggggg

## Sheet: Table S10
Table S10: Motifs found within 200bp of the 3’SS of 5' introns flanking constitutive exons.
(no splice site strength comparison)
1		2	3	4
aagggg	gggggc	acccta	caggct	ctcaca
acaggg	gggggg	accctt	ctcagg	ctgact
agaggg	gggggt	atccct	gtcagg	ctgtct
aggcag	ggggtc	cccacc	tcaggc	tctcac
agggag	ggggtg	cccact	tgaggc	tctgac
agggca	gggtca	cccatt	tgaggt
agggct	gggtcc	ccccac
agggga	gggtct	ccccat
aggggc	gggtga	ccccca
aggggg	gggtgc	ccccta
aggggt	gggtgg	cccctc
agggtc	gggtgt	cccctt
agggtg	gggttc	ccctaa
aggtgt	ggtcag	ccctcc
agtggg	ggtccc	ccctct
atgggg	ggtctc	ccctgt
caggga	ggtctg	cccttc
cagggc	ggtgag	cccttg
cagggg	ggtggg	cctccc
cagggt	ggtgtg	cctctc
ccaggg	ggttgg	cctctg
cctggg	gtgagg	ccttcc
ccttgg	gtggga	ctcccc
ctgggg	gtgggg	ctccct
ctgggt	gtgggt	ctcctc
cttggg	gttggg	ctcctt
gaaggg	tcaggg	ctctcc
gagagg	tctggg	ctctct
gaggga	tgaggg	ctctga
gagggg	tgggag	ctgtcc
gagggt	tgggct	cttccc
gatggg	tgggga	cttctc
gcaggg	tggggc	cttgcc
gctggg	tggggg	gcccct
gcttgg	tggggt	gcctct
ggaagg	tgggtc	gtcccc
ggaggg	tgggtg	gtccct
ggcagg	tgtgct	tagccc
ggcttg	tgtggg	tcccac
gggaag	ttgggg	tcccat
gggact		tcccca
gggagg		tccccc
gggagt		tcccct
gggatg		tccctc
gggcag		tccctg
gggcct		tcctct
gggcgg		tctccc
gggctc		tctcct
gggctg		tctctc
ggggaa		tctctg
ggggag		tctgcc
ggggat		tgccct
ggggca		tgtccc
ggggcc		ttccca
ggggcg		ttcccc
ggggct		ttctcc
ggggga		ttgccc

[truncated: 4 more sheets: Table S11, Table S12, Table S13, Table S14]
